# Supplementary material for: Effects of Deferasirox in Alzheimer’s Disease and Tauopathy Animal Models
Source: Biomolecules. 2022 Feb 25;12(3):365. doi: 10.3390/biom12030365 (PMC8945800; doi:10.3390/biom12030365)
Supplement: Supplementary file 1 [file biomolecules-12-00365-s001.zip]

Archive with 1 entries (1 files):
- biomolecules-1563641-supplementary.pdf
